# Supplementary material for: MORC2B is essential for meiotic progression and fertility
Source: PLoS Genet. 2018 Jan 12;14(1):e1007175. doi: 10.1371/journal.pgen.1007175 (PMC5785033; doi:10.1371/journal.pgen.1007175)
Supplement: S1 Table — (XLSX) [file pgen.1007175.s005.xlsx]

## Sheet: S1 Table
S1 Table. List of Differentially Expressed Genes between Wild Type and Morc2b-/- Testes at Postnatal Day 12
Gene symbol	Transcript ID	Location	FPKM of the gene in WT	FPKM of the gene in KO	log2(fold_changeKO/WT)	p value	FDR	DE call	Mouse knockout (as of Dec 2017)	Knockout phenotype
S100a9	NM_009114	chr3:90496551-90499643	0.293941	2.45556	3.06246	5e-05	0.0097649	Up	Yes	normal fertility, abnormal immune physiology
Mir181c,Mir181d	NR_029821,NR_030534	chr8:86700914-86703009	0.371853	2.09144	2.49169	5e-05	0.0097649	Up	Yes	increased T cell number
1700080O16Rik	NM_028851	chrX:49319679-49326190	4.34137	13.4994	1.63667	5e-05	0.0097649	Up	No
Tnp1	NM_009407	chr1:73061648-73062473	32.0741	99.6932	1.63609	5e-05	0.0097649	Up	Yes	reduced fertility
Adam3	NM_009619	chr8:25787705-25836297	0.47241	1.3984	1.56567	0.00015	0.0243049	Up	Yes	male infertility, impaired acrosome reaction
Tnp2	NM_013694	chr16:10788027-10788748	10.9892	28.3117	1.36532	5e-05	0.0097649	Up	Yes	reduced fertility
Zfy2	NM_009571	chrY:1360247-1426357	2.42369	5.01588	1.0493	5e-05	0.0097649	Up	Yes	normal fertility
Ren1,Ren2	NM_031192	chr1:135247142-135256900	10.86	20.6433	0.92665	5e-05	0.0097649	Up	Yes	postnatal lethality/no abnormal phenotype
Ccnb3	NM_183015	chrX:6556777-6619131	12.014	22.4671	0.903096	5e-05	0.0097649	Up	No
Plbd1	NM_025806	chr6:136560591-136610414	9.72108	16.3096	0.746537	5e-05	0.0097649	Up	Yes	no abnormal phenotype
Nxt2	NM_172782	chrX:138661312-138674243	10.1675	16.1271	0.665516	5e-05	0.0097649	Up	No
Pet2	NM_008821	chrX:86649176-86655068	14.5988	22.2553	0.608299	5e-05	0.0097649	Up	No
1700013H16Rik	NM_001200013	chrX:51044748-51061133	40.847	57.2139	0.486135	5e-05	0.0097649	Up	No
Fmr1	NM_008031	chrX:65931715-65971136	48.4982	63.3213	0.38476	0.00015	0.0243049	Up	Yes	macroorchidism, mental retardation, abnormal behaviour
Pfas	NM_001159519	chr11:68797930-68823291	19.0561	13.8751	-0.457757	5e-05	0.0097649	Down	No
Mtl5	NM_001039657	chr19:3388811-3409736	44.0691	31.6598	-0.477114	0.00015	0.0243049	Down	No
9330102E08Rik	NR_077223	chr6:128117169-128150614	14.9126	10.1736	-0.551701	5e-05	0.0097649	Down	No
Rcan3	NM_022980	chr4:134967815-134989720	16.0442	10.6027	-0.597618	5e-05	0.0097649	Down	No
2610507I01Rik	NR_037964	chr11:59010434-59015933	7.74145	4.96286	-0.641431	5e-05	0.0097649	Down	No
Ybx2	NM_016875	chr11:69749400-69761692	51.9424	30.6219	-0.762351	5e-05	0.0097649	Down	Yes	male and female infertility
Dnah8	NM_013811	chr17:30759385-31012703	4.04431	2.32836	-0.796581	5e-05	0.0097649	Down	No
Gml	NM_001177524	chr15:74643884-74649245	35.968	20.6659	-0.799462	5e-05	0.0097649	Down	No
Gml2	NM_010416	chr15:74649382-74654898	24.7983	13.7337	-0.852518	5e-05	0.0097649	Down	No
Msh5,Sapcd1	NM_001146215,NM_023893	chr17:35153523-35183690	26.4605	14.5881	-0.859052	5e-05	0.0097649	Down	Yes	male and female infertility
Hsf5	NM_001045527	chr11:87430665-87473109	5.06828	2.76666	-0.873347	5e-05	0.0097649	Down	No
Fabp9	NM_011598	chr3:10193623-10197283	29.2082	15.6801	-0.897438	0.0001	0.0171453	Down	Yes	abnormal sperm head morphology but fertile
Rsph1	NM_025290	chr17:31389379-31415493	62.2779	33.1999	-0.90754	5e-05	0.0097649	Down	Yes	male infertility
Clgn	NM_009904	chr8:85913764-85952447	17.4648	9.20937	-0.923274	5e-05	0.0097649	Down	Yes	male infertility
Actg2	NM_009610	chr6:83461940-83486420	19.9023	10.3204	-0.947442	5e-05	0.0097649	Down	No
Slc4a8	NM_021530	chr15:100592177-100654402	3.91565	2.00028	-0.969048	0.0001	0.0171453	Down	Yes	abnormal kidney physiology
Cox8c	NM_001039049	chr12:104137515-104138744	36.0052	17.3573	-1.05266	0.0001	0.0171453	Down	No
Smim24	NM_001099917	chr10:80855808-80858216	12.2831	5.91111	-1.05518	5e-05	0.0097649	Down	No
Gpx3	NM_008161	chr11:54716355-54723884	12.0984	4.9384	-1.2927	5e-05	0.0097649	Down	Yes	abnormal blood vessel physiology, increased platelet aggregation
Catsperg2	NM_029714	chr7:30482237-30512034	2.9452	1.1977	-1.2981	0.0001	0.0171453	Down	No
Ly6a	NM_010738	chr15:74825306-74828461	4.23548	1.69751	-1.31911	0.00025	0.0376148	Down	Yes	impaired hematopoietic and immune system
Gm2762	NR_037991	chr13:53488946-53551299	5.14795	2.05332	-1.32604	0.0001	0.0171453	Down	No
Zfp820	NM_029281	chr17:21952440-21982726	5.65901	1.91511	-1.56312	5e-05	0.0097649	Down	No
1700008K24Rik	NR_038145	chr17:49251550-49252858	18.9572	6.02902	-1.65275	5e-05	0.0097649	Down	No
Cers3	NM_001164201	chr7:73877706-73968600	7.52036	2.36605	-1.66832	5e-05	0.0097649	Down	Yes	neonatal lethality, impaired skin barrier function, abnormal lipid level
1700029M20Rik	NR_027909	chr4:135182569-135186113	9.42024	2.90175	-1.69884	5e-05	0.0097649	Down	No
Pgm5	NM_175013	chr19:24748497-24936332	1.16477	0.340084	-1.77608	5e-05	0.0097649	Down	No
Gm3893	NR_033506	chr4:41763293-42269977	3.484	1.01573	-1.77823	5e-05	0.0097649	Down	No
BC049730	NM_199150	chr7:25472962-25511923	5.55968	1.52368	-1.86744	5e-05	0.0097649	Down	No
Prom1	NM_008935	chr5:44384860-44497007	1.74418	0.473224	-1.88196	5e-05	0.0097649	Down	Yes	impaired cardiovascular and nervous system,abnormal retina morphology
Adam2	NM_009618	chr14:66646165-66696621	3.83821	1.04084	-1.88269	5e-05	0.0097649	Down	Yes	reduced male fertility
Piwil1	NM_021311	chr5:129213445-129261418	9.01812	2.36579	-1.93051	5e-05	0.0097649	Down	Yes	male infertility
Zmynd10	NM_053253	chr9:107449640-107453650	4.81643	1.02572	-2.23132	5e-05	0.0097649	Down	No
Krt8	NM_031170	chr15:101827141-101834773	1.87983	0.368418	-2.35118	5e-05	0.0097649	Down	Yes	reduced female infertility, embryonic lethality, abnormal cardiovascular and hematopoietic system
Ccdc108	NM_001039495	chr1:74948651-74982173	2.27899	0.443383	-2.36177	5e-05	0.0097649	Down	No
4930444F02Rik	NR_038035	chr10:18516430-18551736	1.62168	0.245639	-2.72288	5e-05	0.0097649	Down	No
1700020N18Rik	NR_026924	chr1:93299622-93302606	1.68199	0.233058	-2.85141	5e-05	0.0097649	Down	No
4930463O16Rik	NR_108059	chr10:83950983-83961179	1.59623	0.196019	-3.0256	5e-05	0.0097649	Down	No
Cuzd1	NM_008411	chr7:138452067-138465806	2.90729	0.268195	-3.43832	5e-05	0.0097649	Down	Yes	abnormal mammary gland development
Rnase12	NM_001011875	chr14:51676372-51676917	1.54284	0.140019	-3.46189	0.0002	0.0308796	Down	No
Defb28	NM_001037502	chr2:152343990-152347183	4.46694	0.390402	-3.51625	0.0002	0.0308796	Down	No
Defb42	NM_001034910	chr14:63665724-63667443	14.1933	1.2319	-3.52626	5e-05	0.0097649	Down	No
Krt19	NM_008471	chr11:100002125-100007233	5.01915	0.425074	-3.56166	5e-05	0.0097649	Down	Yes	partial and strain-dependent preweaning lethality
Mir7217,Mir7218	NR_106076,NR_106077	chr17:27491413-27504903	5.09731	0.421477	-3.59621	5e-05	0.0097649	Down	No
4933440M02Rik	NR_045804	chr7:132471508-132493300	1.21564	0.0996618	-3.60853	5e-05	0.0097649	Down	No
1700009C05Rik,Mir468,Mir7232	NR_046040,NR_030151,NR_106091	chr6:81843807-81860794	1.42912	0.111506	-3.67994	5e-05	0.0097649	Down	No
Wfdc16	NM_001012723	chr2:164460207-164464302	1.30374	0.101573	-3.68206	0.0003	0.0440149	Down	No
Morc2b	NM_177719	chr17:33272534-33276628	2.12235	0.139364	-3.92873	5e-05	0.0097649	Down	Yes	infertility (this study)
Serpina1f	NM_026687	chr12:104878696-104933739	3.1208	0.200007	-3.9638	0.0002	0.0308796	Down	No
Pcp4	NM_008791	chr16:96689212-96747400	7.50187	0.476617	-3.97635	5e-05	0.0097649	Down	Yes	impaired locomoter learning
Crisp1	NM_009638	chr17:40430706-40456156	8.53826	0.540765	-3.98087	5e-05	0.0097649	Down	Yes	impaired sperm fertilizing activity
Mroh4	NM_001177437	chr15:74436367-74468373	6.9749	0.427408	-4.02849	5e-05	0.0097649	Down	No
Ptgs2	NM_011198	chr1:151947253-151955142	1.19282	0.0675636	-4.14199	5e-05	0.0097649	Down	Yes	cardiac function
2300002M23Rik	NM_175148	chr17:35704429-35705890	7.53106	0.36697	-4.35912	5e-05	0.0097649	Down	Yes	decreased body weight and total body fat amount
Mir6386	NR_105808	chr9:92145031-92167399	6.09498	0.273871	-4.47605	5e-05	0.0097649	Down	No
1700006A11Rik	NM_027939	chr3:124081658-124128946	2.95451	0.132663	-4.47709	5e-05	0.0097649	Down	No
Acta1	NM_009606	chr8:126415657-126418675	8.2022	0.0767133	-6.74039	5e-05	0.0097649	Down	Yes	neonatal lethality
