# Supplementary material for: MORC2B is essential for meiotic progression and fertility
Source: PLoS Genet. 2018 Jan 12;14(1):e1007175. doi: 10.1371/journal.pgen.1007175 (PMC5785033; doi:10.1371/journal.pgen.1007175)
Supplement: S2 Table — (XLSX) [file pgen.1007175.s006.xlsx]

## Sheet: S2 Table
S2 Table. Unique Proteins Identified in the ~110 kDa Band Present in Wild Type but not Morc2b-/- Testis IP
Protein	Accesion number	Molecular weight (kDa)	Exclusive unique peptides (No.)	Covarage (%)	Protein name
HIP1R	Q9JKY5	119	10	12	Huntingtin-interacting protein 1-related protein
DDX46	Q569Z5	117	7	8	DEAD box protein 46
MORC2A	Q69ZX6	117	9	14	MORC family CW-type zinc finger protein 2A
MORC2B	Q8C5W4	117	49	40	MORC family CW-type zinc finger protein 2B
VCL	Q64727	117	4	5	Vinculin
Proteins with at least three unique peptides and an apparent molecular weight around 110 kDa were included.
