# Supplementary material for: MORC2B is essential for meiotic progression and fertility
Source: PLoS Genet. 2018 Jan 12;14(1):e1007175. doi: 10.1371/journal.pgen.1007175 (PMC5785033; doi:10.1371/journal.pgen.1007175)
Supplement: S3 Table — (XLSX) [file pgen.1007175.s007.xlsx]

## Sheet: S3 Table
S3 Table. Unique Proteins Identified in the ~65 kDa Band Present in Wild Type but not Morc2b-/- Testis IP.
Protein	Accesion number	Molecular weight (kDa)	Exclusive unique peptides (No.)	Covarage (%)	Protein name
DDX41	Q91VN6	70	4	7	DEAD box protein 41
HSP72	P17156	70	15	39	Heat shock-related 70 kDa protein 2
ARID3B	Q9Z1N7	58	4	8	AT-rich interactive domain-containing protein 3B
Proteins with at least three unique peptides and an apparent molecular weight around 65 kDa were included.
