# Supplementary material for: MORC2B is essential for meiotic progression and fertility
Source: PLoS Genet. 2018 Jan 12;14(1):e1007175. doi: 10.1371/journal.pgen.1007175 (PMC5785033; doi:10.1371/journal.pgen.1007175)
Supplement: S4 Table — (XLSX) [file pgen.1007175.s008.xlsx]

## Sheet: S4 Table
S4 Table. Real-time PCR Primers
Gene Symbol	Forward Primer	Reverse Primer	PCR Product (bp)
Actb	ACACCCGCCACCAGTTCG	CGATGGAGGGGAATACAGCC	123
Adam2	GGTGCATTACTCTACGCCGA	GCCCCGATATGCTCAAACATT	143
Ccdc108	AACGACTCGTCTGCTGATCT	CAGGGGATCTACAAGCTGGG	188
Ccnb3	TCCTATCCCCCTTCTCTGTCA	TAGCATGGATGCACGAAGCA	166
Morc2b	AACTGGGTTTGAATTTGAAAGACT	CCTCCAGTCTTACCAGTGTGG	195
Msh5	GAGTCTCACCCCTCGGTGTA	GTGTAAACCACAGCCTGAGC	121
Piwil1	CACGACGATCAGGGAGTGAC	GGTGGGATGTACCCAGGTTG	198
Ybx2	CCCAACAGCCTACCACAGAA	GATAGGCGCGGAGGTCTCT	173
Zmynd10	TGGGCTCTGAAGGGTGGAAT	CAGTTCCTGGATGGGCTCAG	104
LINE1	GAGAACATCGGCACAACAATC	TTTATTGGCGAGTTGAGACCA	762
IAP	CAGACTGGGAGGAAGAAGCA	ATTGTTCCCTCACTGGCAAA	702
